# Supplementary material for: Geno2proteo, a Tool for Batch Retrieval of DNA and Protein Sequences from Any Genomic or Protein Regions
Source: J Integr Bioinform. 2019 Jul 13;16(3):20180090. doi: 10.1515/jib-2018-0090 (PMC6798850; doi:10.1515/jib-2018-0090)
Supplement: Supplementary file 1 [file jib-16-20180090-s001.zip]

Archive with 2 entries (2 files):
- geno2proteoIntroduction(1).pdf
- SUMO_TTSpeaks_twoMotifs_gap2.txt
