# Supplementary material for: Geno2proteo, a Tool for Batch Retrieval of DNA and Protein Sequences from Any Genomic or Protein Regions
Source: J Integr Bioinform. 2019 Jul 13;16(3):20180090. doi: 10.1515/jib-2018-0090 (PMC6798850; doi:10.1515/jib-2018-0090)
Supplement: Supplementary file 1 [file jib-16-20180090-s001.zip › SUMO_TTSpeaks_twoMotifs_gap2.txt]

#chr	start	end	strand
chr1	247264239	247264264	-
chr7	64438616	64438641	-
chr1	247320308	247320333	-
chr19	19822331	19822356	-
chr19	53571842	53571867	-
chrX	47835778	47835803	-
chr6	27419666	27419691	-
chr11	3380422	3380447	-
chr16	3274158	3274183	-
chr16	71482754	71482779	-
chr19	9524295	9524320	-
chr7	99669173	99669198	-
chr5	150275492	150275517	-
chr5	178139147	178139172	-
chr7	99091682	99091707	-
chr19	44376883	44376908	-
chr19	9639715	9639740	-
chr19	12384145	12384170	-
chr9	95608827	95608852	-
chr19	8922124	8922149	-
chr19	12638417	12638442	-
chr19	38055991	38056016	-
chrX	46359619	46359644	-
chr7	63982084	63982109	-
chr4	435831	435856	-
chrX	134421425	134421450	-
chr19	2934323	2934348	-
chr16	75204037	75204062	+
chr5	178359517	178359542	+
chr12	133683075	133683100	+
chr9	104171475	104171500	+
chr19	24310497	24310522	+
chr12	133780165	133780190	+
chr19	44351515	44351540	+
chr19	37368143	37368168	+
chr19	37734125	37734150	+
chr19	40520809	40520834	+
chr19	2834682	2834707	+
chr19	7083479	7083504	+
chr19	9453243	9453268	+
chr19	37210778	37210803	+
chr8	146067299	146067324	+
chr19	12090583	12090608	+
chr19	53913564	53913589	+
